# Supplementary material for: Over‐expression of mutated ZmDA1 or ZmDAR1 gene improves maize kernel yield by enhancing starch synthesis
Source: Plant Biotechnol J. 2017 Jul 25;16(1):234–44. doi: 10.1111/pbi.12763 (PMC5785342; doi:10.1111/pbi.12763)
Supplement: Supplementary file 6 — Table S1 The expression pattern of DA1 gene family of maize and Arabidopsis. [file PBI-16-234-s002.xls]

## Sheet: heatmap in maize
	magnitude of change	0	834.7	1669.4	2504.1	3338.81	4173.51	5008.21	5842.92	6677.62	>7512.32
	greater than zero
	less than zero
	highest absolute value vis a vis color-code = 8347.03
	GRMZM2G017845	GRMZM2G099328	GRMZM2G151934	GRMZM2G160198	GRMZM2G342105	GRMZM2G009438		GRMZM2G017845	GRMZM2G099328	GRMZM2G151934	GRMZM2G160198	GRMZM2G342105	GRMZM2G009438
	Expression Level	Expression Level	Expression Level	Expression Level	Expression Level	Expression Level		Expression Level	Expression Level	Expression Level	Expression Level	Expression Level	Expression Level
24H_Germinating Seed	4803.3	1082.6	203.4	188.3	2242	4635.4	R1_Silks	4118.9	1682.9	1803.4	421	2546.3	3833
6DAS_GH_Coleoptile,	3917.8	740.6	994	1443.4	1607.2	2322.8	R2_Thirteenth Leaf	8347	3315.6	2234.9	425.1	5728.2	3537.9
6DAS_GH_Primary Root	3694.2	2143.2	1638.8	1200.4	3223.7	1902.6	R1_Innermost Husk	4042.5	2934.6	3909.7	2582.9	2821.9	3260.6
V1_Stem and SAM	3910.2	765.7	1095.8	1207.4	1947.5	3781.9	R2_Innermost Husk	5076.9	2752.9	2317.7	2463.8	8106.4	3735.6
V3_Stem and SAM	3607.3	569.5	1024.9	1079.6	1849.2	3850.2	R2_Outer Husk	7122.3	2438.7	2405	1038	7561	3499.4
V4_Stem and SAM	3784.5	297.1	1130	1354.9	1601.4	3030.2	16DAP_Embryo	4032.1	381.7	145.8	228.4	937.7	4119.8
V5_Shoot Tip	3886	321	728.4	1034.1	631.1	3464.5	18DAP_Embryo	3982.6	242.4	122.7	211.1	755.2	4160.1
V5_First Internode	4404.4	862.8	1586.9	1715	2022.1	4502.9	20DAP_Embryo	3769.5	230.3	252.5	415	949.5	4367.6
V7_First Internode	4269.6	594.4	1751.9	1883.8	731.4	4329.5	22DAP_Embryo	3751.6	192.8	451.8	1032.3	818.9	4714.7
V9_Fourth Internode	4386.7	161.5	546	845.5	164.2	3216.5	24DAP_Embryo	3300.9	284.3	671.2	1493.2	1482	5250.2
V13_Immature Tassel	2898.9	261.6	306.2	272.1	624.6	4577.3	12DAP_Endosperm	3362.3	599.3	85.7	60.7	568.2	3361.1
V18_Meiotic Tassel	4097.6	1626.5	1807.7	1781.7	1399.7	2248.3	14DAP_Endosperm	3611.6	1471	68.1	97.5	467.6	3936.1
R1_Anthers	7200.5	2131.5	1624.8	484.3	3242.1	2451.3	16DAP_Endosperm	4066.3	2848.5	57.3	115.4	468.6	4691.4
VE_Whole Seedling	3041.3	1307.9	2257.4	1515.8	3806.1	2912.8	18DAP_Endosperm	3204.1	1588.3	96.7	144.2	727.5	4841.2
VE_Primary Root	5628	2436.1	1690.5	1397.2	4015.8	3014.5	20DAP_Endosperm	2762.6	2612.6	156.7	192.4	337.1	4679.5
V1_Pooled Leaves	4282	3593.7	3169	1860.8	5963.1	2118.9	22DAP_Endosperm	3769.3	2384.7	90	215.6	438.3	3772.4
V1_GH_Primary Root	4702.9	1943.4	1973.4	1909.3	5659.5	2570.4	24DAP_Endosperm	2845.1	2728.8	65.1	165.8	243.6	6176.5
V3_Topmost Leaf	3227.7	3115.3	2359.4	1598.5	5515.5	2559.9	2DAP_Whole Seed	3466.1	390.8	646.5	781	942.1	3457.7
V3_First Leaf and Sheath	6783.7	3513.4	1601.5	835.5	6178.5	2299.8	4DAP_Whole Seed	3639.3	860.3	700.6	960	1305.8	4037.3
V5_Tip of stage-2 Leaf	6736.9	4666.1	3271.1	1520.7	5655.8	2201.8	6DAP_Whole Seed	4509.1	689.3	620.4	935.6	1326.1	2849.7
V5_Base of stage-2 Leaf	2742.2	776.1	1974.1	1581.1	1112.4	3061.9	8DAP_Whole Seed	4732.3	1337.4	759	840.6	2314.2	3168.2
V7_Tip of stage-2 Leaf	3999.1	3597.6	2480.9	1107.8	5099.2	2340	10DAP_Whole Seed	4446	1249.9	736.1	727.8	2838.9	3291.4
V7_Base of stage-2 Leaf	3318.7	314.5	1138.3	894.5	476.1	3603.3	12DAP_Whole Seed	4348.7	1021.5	662.2	351.4	1980.1	2758.2
V9_Eighth Leaf	5231	2889.3	2351	602.7	6187.3	3177.5	14DAP_Whole Seed	4119.3	1477.2	300.2	154.7	2040.8	3830
V9_Eleventh Leaf	3451.9	2447.3	3723.9	2037.7	4275.1	3301.2	16DAP_Whole Seed	3744.9	1632.4	224.9	135.7	1466.4	3729
V9_Thirteenth Leaf	3267	2334.3	4202.6	2532.5	3641.3	3775.1	18DAP_Whole Seed	2983.7	1382.2	128.9	139.4	1297.3	3935.1
V9_Immature Leaves	3401.8	1185.9	2545.6	1517.5	720.3	5324.7	18DAP_Pericarp	5848	2362	238	115.8	2896.1	2760.1
VT_Thirteenth Leaf	6291.9	3464.4	1990.3	741	5583.3	3951.2	20DAP_Whole Seed	3152.5	2130.3	111.4	132.3	1227.9	4081.3
V18_Immature Cob	2787.5	207.7	282.9	246.9	606.2	5334.5	22DAP_Whole Seed	3237.9	1631.8	174.4	266.1	1345	4636.5
R1_Pre-pollination Cob	3345.2	339.9	749.5	504.5	696.9	4600.7	24DAP_Whole Seed	3666	2135.8	149	310.2	1316.1	5045.6

## Sheet: maize
	GRMZM2G017845 (ZmDA1)		GRMZM2G099328 (ZmDAR1)		GRMZM2G151934		GRMZM2G160198		GRMZM2G342105		GRMZM2G009438
	Expression Level	Standard Deviation	Expression Level	Standard Deviation	Expression Level	Standard Deviation	Expression Level	Standard Deviation	Expression Level	Standard Deviation	Expression Level	Standard Deviation
24H_Germinating Seed	4803.33	272.03	1082.64	149.8	203.42	15.59	188.33	32.37	2242	361.76	4635.49	773.46
6DAS_GH_Coleoptile	3917.87	483.62	740.61	97.34	994.04	143.7	1443.48	314.9	1607.21	166.02	2322.85	29.38
6DAS_GH_Primary Root	3694.26	74.86	2143.27	281.35	1638.87	289.03	1200.48	157.42	3223.75	197.29	1902.65	107.74
V1_Stem and SAM	3910.22	369.2	765.74	179.97	1095.85	151.73	1207.49	243.33	1947.5	157.73	3781.94	245.29
V3_Stem and SAM	3607.36	622.07	569.56	101.13	1024.97	139.85	1079.64	195.64	1849.24	306.81	3850.22	204.15
V4_Stem and SAM	3784.52	421.81	297.13	90.67	1130.07	191.67	1354.95	213.87	1601.4	449.43	3030.23	96.54
V5_Shoot Tip	3886.03	186.03	321	91.69	728.44	166.51	1034.11	269.29	631.13	199.48	3464.57	271.92
V5_First Internode	4404.43	735.73	862.88	196.45	1586.92	241.35	1715.03	537.34	2022.12	830.67	4502.97	320.4
V7_First Internode	4269.6	632.45	594.44	263.35	1751.9	254.75	1883.89	398.76	731.44	194.29	4329.58	592.26
V9_Fourth Internode	4386.77	342.45	161.53	67.5	546.09	96.99	845.57	237.95	164.27	88.59	3216.53	541.58
V13_Immature Tassel	2898.99	193.26	261.62	104.91	306.2	42.77	272.15	47.81	624.6	109.17	4577.35	180.15
V18_Meiotic Tassel	4097.69	423.8	1626.53	155.8	1807.75	98.32	1781.79	226.65	1399.72	207.87	2248.31	101.87
R1_Anthers	7200.56	312.14	2131.52	154.16	1624.81	157.7	484.36	118.48	3242.14	209.67	2451.33	610.15
VE_Whole Seedling	3041.39	387.94	1307.98	252.85	2257.44	203.3	1515.8	208.86	3806.11	348.85	2912.84	92.58
VE_Primary Root	5628.05	779.3	2436.16	460.69	1690.58	152.41	1397.25	232.25	4015.84	164.72	3014.56	234.94
V1_Pooled Leaves	4282.04	803.66	3593.79	281.73	3169.06	821.01	1860.82	467.4	5963.12	896.63	2118.93	207.49
V1_GH_Primary Root	4702.93	328.07	1943.4	126.3	1973.41	258.66	1909.33	205.26	5659.55	423.07	2570.41	637.66
V3_Topmost Lea	3227.71	168.61	3115.34	581.05	2359.45	162.94	1598.51	280.35	5515.55	1169.2	2559.98	515.22
V3_First Leaf and Sheath	6783.74	209.68	3513.49	129.52	1601.54	367.17	835.59	389.15	6178.57	259.07	2299.88	216.62
V5_Tip of stage-2 Leaf	6736.91	857.32	4666.12	314.96	3271.17	513.82	1520.79	203.98	5655.83	143.1	2201.88	556.28
V5_Base of stage-2 Leaf	2742.21	346.23	776.13	252.66	1974.18	608.36	1581.14	134.85	1112.4	406.61	3061.94	341.98
V7_Tip of stage-2 Leaf	3999.18	320.32	3597.6	174.21	2480.92	588.11	1107.81	405.12	5099.29	342.5	2340.07	410.97
V7_Base of stage-2 Leaf	3318.72	342.38	314.54	32.69	1138.31	177.47	894.52	73.14	476.14	74.18	3603.36	372.6
V9_Eighth Leaf	5231.09	323.52	2889.38	325.23	2351.03	207.83	602.75	140.08	6187.32	546.42	3177.56	347.83
V9_Eleventh Leaf	3451.98	525.18	2447.38	8.23	3723.91	324.28	2037.79	484.87	4275.13	535.44	3301.27	586.41
V9_Thirteenth Leaf	3267.03	331.57	2334.3	223.98	4202.67	424.28	2532.59	125.72	3641.34	323.45	3775.15	385.21
V9_Immature Leaves	3401.86	445.41	1185.98	67.94	2545.61	856.74	1517.57	248.49	720.3	46.84	5324.74	1505.11
VT_Thirteenth Leaf	6291.95	527.22	3464.47	180.07	1990.3	415.58	741.07	547.8	5583.36	344.03	3951.27	351.35
V18_Immature Cob	2787.5	227.86	207.74	52.53	282.97	69.84	246.91	81.84	606.26	144.56	5334.53	280.95
R1_Pre-pollination Cob	3345.24	477.86	339.99	66.82	749.5	295.42	504.58	83.19	696.92	201.74	4600.71	789.74
R1_Silks	4118.99	514.25	1682.94	567.94	1803.43	564.06	421.02	115.86	2546.37	578.04	3833.09	640.48
R2_Thirteenth Leaf	8347.03	969.74	3315.63	537.35	2234.91	131.37	425.16	277	5728.29	368.02	3537.98	158.45
R1_Innermost Husk	4042.56	821.05	2934.62	462.91	3909.75	713.47	2582.98	338.04	2821.98	816.75	3260.67	180.46
R2_Innermost Husk	5076.94	574.72	2752.93	212.75	2317.7	209.05	2463.89	92.1	8106.44	929.34	3735.69	537.25
R2_Outer Husk	7122.34	339.66	2438.77	308.28	2405.09	418.45	1038.06	173.69	7561.03	1253.95	3499.43	396.13
16DAP_Embryo	4032.16	350.71	381.72	88.32	145.82	70.86	228.47	21.02	937.76	140.08	4119.89	275.6
18DAP_Embryo	3982.62	179	242.47	36.74	122.74	40.85	211.17	16.81	755.24	55.89	4160.15	268.18
20DAP_Embryo	3769.56	392.29	230.33	36.17	252.55	26.02	415.04	71.16	949.5	48.42	4367.62	657.71
22DAP_Embryo	3751.6	903.18	192.83	58.78	451.86	101.86	1032.33	125.97	818.91	148.1	4714.79	466.34
24DAP_Embryo	3300.98	207.52	284.35	35.76	671.29	103.51	1493.2	166.39	1482.01	119.04	5250.2	355.45
12DAP_Endosperm	3362.31	196.98	599.39	59.26	85.73	15.46	60.74	21.23	568.27	114.34	3361.19	1014.22
14DAP_Endosperm	3611.6	146.39	1471.01	361.39	68.13	4.64	97.55	22.24	467.68	53.42	3936.14	391.84
16DAP_Endosperm	4066.37	288.7	2848.5	285.46	57.38	15.04	115.45	12.68	468.68	135.84	4691.45	538.87
18DAP_Endosperm	3204.1	64.64	1588.34	88.59	96.76	23.97	144.25	32.11	727.51	101.93	4841.22	330.02
20DAP_Endosperm	2762.65	462.88	2612.68	83.96	156.77	131.7	192.46	45.63	337.13	117	4679.51	1165.79
22DAP_Endosperm	3769.37	149.4	2384.7	144.55	90.06	35.37	215.69	64.97	438.32	131.31	3772.46	715.18
24DAP_Endosperm	2845.16	116.27	2728.83	228.82	65.12	11.2	165.82	5.16	243.61	56.82	6176.54	1000.4
2DAP_Whole Seed	3466.16	336.15	390.83	95.83	646.54	135.62	781.03	148.62	942.15	75.09	3457.76	46.33
4DAP_Whole Seed	3639.39	345.95	860.36	106.85	700.6	30.31	960.01	82.53	1305.88	201.37	4037.35	374.58
6DAP_Whole Seed	4509.16	830.17	689.36	84.49	620.48	70.39	935.62	76.7	1326.16	143.07	2849.73	380.59
8DAP_Whole Seed	4732.32	724.59	1337.49	284.99	759.09	175.36	840.63	56.32	2314.28	630.89	3168.2	194.28
10DAP_Whole Seed	4446.09	719.47	1249.94	115.34	736.12	96.62	727.83	223.55	2838.91	546.39	3291.42	471.53
12DAP_Whole Seed	4348.75	722.96	1021.59	98.63	662.21	111.97	351.4	118.47	1980.15	485.6	2758.21	293.24
14DAP_Whole Seed	4119.31	478.46	1477.25	159.67	300.27	52.19	154.78	23.62	2040.83	56.47	3830.06	283.83
16DAP_Whole Seed	3744.94	164.25	1632.48	494.46	224.99	50.73	135.7	39.82	1466.48	324.51	3729.04	411.3
18DAP_Whole Seed	2983.72	517.28	1382.24	441.33	128.91	47.87	139.47	21.67	1297.31	420.02	3935.17	665.47
18DAP_Pericarp	5848.03	854.25	2362	390.71	238.09	46.05	115.87	24.82	2896.19	156.66	2760.11	243.37
20DAP_Whole Seed	3152.56	256.95	2130.32	498.05	111.46	48.19	132.32	38.02	1227.91	214.8	4081.3	519.82
22DAP_Whole Seed	3237.94	231.84	1631.81	136.5	174.4	17.68	266.15	47.63	1345.01	114.74	4636.55	795.15
24DAP_Whole Seed	3666.03	145.59	2135.87	171.35	149.08	12.93	310.2	32.75	1316.17	74.48	5045.61	1175.63
postscript: in the database we did not find the expression data of

## Sheet: arabidopsis
	DA1	DAR1	DAR2	DAR3	DAR4	DAR5	DAR6	DAR7
Dry seed	28.1	138.36	6.45	0.32	22.38	1.49	1.96	4.24
Imbibed seed, 24 h	32.82	525.1	2.71	0.37	22.25	2.91	1.01	12.67
1st Node	62.26	294.7	83.66	4.91	25.53	38.58	11.7	10.11
Flower Stage 12, Stamens	51.35	164.16	32.48	5.4	17.73	2.5	2.95	8.98
Cauline Leaf	57.38	223.71	34.11	75.83	38.7	32.78	16.83	11.01
Cotyledon	79.73	212.95	27.48	59.93	32.78	10.56	19.63	14.05
Root	62.3	231.8	42.46	39.66	43.08	18.78	11.46	8.7
Entire Rosette After Transition to Flowering	46.68	148.18	25.28	40.81	25.38	2.11	11.73	14.9
Flower Stage 9	36.86	183.44	70.58	2.68	23.81	4.61	5.1	27.35
Flower Stage 10/11	36.81	181.46	61.4	3.28	31.01	5.35	10.91	28.36
Flower Stage 12	41.08	129.68	46.16	4.5	24.85	3.63	6.81	19.7
Flower Stage 15	60.88	186.8	43.48	6.23	26.79	11.01	9.41	16.34
Flower Stage 12, Carpels	33.26	131.61	36.13	5.83	35.03	3.75	5.4	29.46
Flower Stage 12, Petals	36.68	123.58	88.86	6.93	25.31	1.73	3.86	27.96
Flower Stage 12, Sepals	52.25	189.86	79.48	7.48	28.68	5.23	12.65	18.3
Flower Stage 15, Carpels	38.18	177.95	24.91	0.65	28.13	8.63	3.73	21.23
Flower Stage 15, Petals	112.15	299.73	103.83	2.3	27.21	1.89	8.86	13.03
Flower Stage 15, Sepals	110.68	217.95	79.23	18.01	36.71	25.78	11.9	5.94
Flower Stage 15, Stamen	70.15	345.4	49.35	7.5	25.51	2.93	10.13	11.63
Flowers Stage 15, Pedicels	42.05	163	27.91	5.31	17.03	15.55	7.16	10.75
Leaf 1 + 2	51.36	125.41	25.1	12.11	29.31	0.61	11.43	18.73
Leaf 7, Petiole	60.96	249.95	19.51	17.18	31.26	9.73	13.36	13.63
Leaf 7, Distal Half	76.96	195.6	27.48	63.01	30.03	9.88	19.18	11.56
Leaf 7, Proximal Half	59.45	198.8	26.1	40.94	27.33	1.73	16.05	7.98
Hypocotyl	72.61	366.2	44.79	16.56	46.5	15.78	10.39	28.55
Root	73.81	263.31	44.98	49.46	53.43	18.45	14.28	9.95
Rosette Leaf 2	73.03	236.2	28.38	92.11	26.8	14.96	5.25	12.38
Rosette Leaf 4	67.08	226.2	26.38	68.83	22.71	11.93	14.55	12.26
Rosette Leaf 6	61.03	213.61	31.25	50.66	25.95	7.4	21.64	16
Rosette Leaf 8	62.08	173.5	21.11	38.49	28.36	7.66	21.85	15.26
Rosette Leaf 10	62.45	152.18	21.28	22.33	31.33	1.66	12.46	14.43
Rosette Leaf 12	53.7	130.75	23.43	8.54	31.75	1.68	8	15.81
Senescing Leaf	109.96	285.45	38.91	116.26	32.76	55.5	16.31	10.23
Shoot Apex, Inflorescence	46.75	143.13	132.45	7.36	32.75	3.88	5.81	20.15
Shoot Apex, Transition	45.91	128	101.59	1.53	44.45	1.76	8.01	24.61
Shoot Apex, Vegetative	49.15	110.03	65.45	3.93	44.98	0.58	5.58	22.85
Stem, 2nd Internode	58.95	392.2	28.65	7.15	28.05	43.18	9.69	7.03
Mature Pollen	110.3	36.94	30.31	51.96	10.13	3.48	8.73	12.4
Seeds Stage 3 w/ Siliques	51.4	144.81	51.9	5.68	27.28	4.73	6.76	22.56
Seeds Stage 4 w/ Siliques	61.38	116.73	43.18	3.65	17.36	11.96	8.85	10.15
Seeds Stage 5 w/ Siliques	57.05	131.86	30.81	1.33	19.64	9.35	5.36	8.33
Seeds Stage 6 w/o Siliques	53.73	159.68	15.25	6.01	19.43	7.06	5.9	12.25
Seeds Stage 7 w/o Siliques	52.58	193.76	19.23	3.21	21.73	4.3	7.93	9.33
Seeds Stage 8 w/o Siliques	65.61	206.26	32.25	3.51	23.85	7.94	3.08	7.31
Seeds Stage 9 w/o Siliques	58.26	202.83	40.81	8.41	19.21	6.71	4.98	4.03
Seeds Stage 10 w/o Siliques	73.53	194.36	35.83	1.8	25.61	8.4	4.56	3.46
Vegetative Rosette	42.23	147.31	24.81	2.93	30.6	0.71	4.41	20.55
